# Supplementary material for: Enterotoxin tilimycin from gut-resident Klebsiella promotes mutational evolution and antibiotic resistance in mice
Source: Nat Microbiol. 2022 Oct 26;7(11):1834–48. doi: 10.1038/s41564-022-01260-3 (PMC9613472; doi:10.1038/s41564-022-01260-3)
Supplement: Source Data Fig. 1 — Statistical source data. [file 41564_2022_1260_MOESM3_ESM.xlsx]

## Sheet: Figure 1a
Figure 1a. Percent survival relative to EtOH control for each group
Sample	SCH	KV	CNA	BBE	MacC	Bifido
1	64	36	82	17	18	113
2	102	59	74	92	73	91
3	25	8	19	9	11	119
4	31	21	72	29	5	60
5	100	50	64	50	17	69
6	35	31	49	8	8	67
7	37	21	50	12	39	86
8	31	46	63	4	1	102
9	48	31	32	16	18	110

## Sheet: Figure 1b
Figure 1b. Percent survival relative to EtOH control for each group
TM [𝛍M]	KV (n=6)						BBE (n=6)						MacC (n=6)
1	87	95	99	85	95	99	127	111	99	56	123	106	109	126	99	88	62	119
10	86	68	117	56	113	73	46	47	87	59	106	110	57	77	87	77	60	76
21	86	61	69	50	50	60	40	41	95	52	81	51	46	72	95	86	39	92
42	55	34	48	50	41	44	27	44	73	44	60	41	36	39	73	52	20	65
85	19	27	25	50	42	10	11	24	60	49	31	11	37	39	60	40	6	30
