# Supplementary material for: Enterotoxin tilimycin from gut-resident Klebsiella promotes mutational evolution and antibiotic resistance in mice
Source: Nat Microbiol. 2022 Oct 26;7(11):1834–48. doi: 10.1038/s41564-022-01260-3 (PMC9613472; doi:10.1038/s41564-022-01260-3)
Supplement: Source Data Fig. 2 — Statistical source data. [file 41564_2022_1260_MOESM4_ESM.xlsx]

## Sheet: Figure 2b
Figure 2b. Fecal cell counts K. oxytoca (cfu g-1) and Tilimycin levels (nmol g-1) over the time series
cfu g-1 feces
	AHC-6				ΔnpsB				pNpsB
days	B5	B6	B7	B8	B9	B10	B11	B12	B13	B14	B15	B16
1	3575439000	212000000	458000000	5380000000	140000000	0	2680000000	4400000000	5290000000	5010000000	192000000	554000000
4	6780279000	9590000000	12300000000	9290000000	4890000000	7830000000	4240000000	6620000000	6640000000	5290000000	10900000000	7450000000
7	10902000000	7560000000	4940000000	4960000000	9050000000	5120000000	1460000000	6600000000	7290000000	7940000000	20000000000	9170000000
10	21019000000	9210000000	10300000000	3070000000	4330000000	2140000000	2850000000	6200000000	7860000000	11700000000	10500000000	10400000000
13	5488889000	4760000000	1920000000	627000000	840000000	1550000000	1470000000	1130000000	5700000000	4570000000	4650000000	1960000000
14
16	2611111	7851667	1801111	6776562	4259259	2755357	18877190	12850000	170000000	109000000	75733340	358000000
19	4894737	6472973	8218750	19483330	3822917	2355263	11928570	12323530	1666667	1286957	2687500	4987500
TM (nmol g-1)
	AHC-6								pNpsB
1	20.1959								10.93
4	175.86								116.528
7	89.9862								92.4184
10	81.221								74.0382
13	40.8011								15.4514
14	10.93								10.93
16	10.93								10.93
19	10.93								10.93

## Sheet: Figure 2c and 2e
Figure 2c and 2e. Observed richness and Shannon indices day 6 and day 20 post-infection
Richness d6				Shannon d6
AHC-6	ΔnpsB	pNpsB		AHC-6	ΔnpsB	pNpsB
34	90	26		3.05249	3.63583	2.23275
19	97	30		3.12567	3.73312	2.32852
35	78	26		2.51213	4.14938	3.62207
27	56	15		3.43975	3.69501	3.16766
Richness d20				Shannon d20
AHC-6	ΔnpsB	pNpsB		AHC-6	ΔnpsB	pNpsB
159	227	127		4.66319	6.08306	5.26862
157	150	150		4.7497	6.1139	5.36949
184	161	99		5.8714	5.34227	4.73254
183	225	103		5.81142	5.67812	4.92705

## Sheet: Figure 2d and 2f
Figure 2d and 2f. 2D-PCoA plots of Jaccard distance day 6 and day 20
day 6					day 20
Mouse ID	x	y	Group		Mouse ID	x	y	Group
B10	0.426531	0.0826273	ΔnpsB		B10	-0.297244	-0.0380714	ΔnpsB
B5	-0.109922	-0.086409	AHC-6		B11	-0.187408	-0.255352	ΔnpsB
B11	0.371364	0.0172829	ΔnpsB		B12	-0.182434	-0.253424	ΔnpsB
B8	-0.221922	-0.0878338	AHC-6		B13	0.135071	-0.0619453	pNpsB
B16	-0.28935	0.34959	pNpsB		B14	0.122825	-0.0982131	pNpsB
B7	-0.181392	-0.0875153	AHC-6		B15	0.426233	-0.095558	pNpsB
B9	0.455277	0.0774497	ΔnpsB		B16	0.429045	-0.108684	pNpsB
B13	-0.0890938	-0.275928	pNpsB		B5	-0.0195594	0.388267	AHC-6
B15	-0.190243	0.356755	pNpsB		B6	0.0129258	0.354015	AHC-6
B6	-0.262682	-0.0825525	AHC-6		B7	-0.0663286	0.112406	AHC-6
B12	0.192083	-0.0872805	ΔnpsB		B8	-0.0601126	0.120852	AHC-6
B14	-0.100649	-0.176186	pNpsB		B9	-0.313013	-0.0642924	ΔnpsB
