# Supplementary material for: Enterotoxin tilimycin from gut-resident Klebsiella promotes mutational evolution and antibiotic resistance in mice
Source: Nat Microbiol. 2022 Oct 26;7(11):1834–48. doi: 10.1038/s41564-022-01260-3 (PMC9613472; doi:10.1038/s41564-022-01260-3)
Supplement: Source Data Fig. 3 — Statistical source data. [file 41564_2022_1260_MOESM5_ESM.xlsx]

## Sheet: Figure 3a
Figure 3a. K. oxytoca cell counts (cfu g-1) and Tilimycin levels (nmol g-1) over the time series
day	AHC-6						ΔnpsB						Tilimycin (AHC-6)
1	1870000000	3920000	1940000000	3730000000	13500000000	443000000	9050000000	3770000000	6800000000	2730000000	8620000000	6760000000	76.286	29.3117	77.8253	49.0184	65.9514	29.3117
4	15900000000	6340000000	7920000000	10900000000	11700000000	22400000000	15500000000	4240000000	5980000000	6640000000	10500000000	13400000000	172.122	106.754	180.78	216.107	117.987	75.3498
6	15500000000	8350000000	3270000000	9370000000	6210000000	5220000000	1150000000	1050000000	657000000	13800000000	2100000000	6450000000	177.906	87.4024	97.0492	149.379	110.536	76.2535
8	23900000000	9159999000	3110000000	25100000000	7510000000	9400001000	10100000000	886000000	6700000000	14900000000	4530000000	7550000000	125.764	116.533	121.88	166.78	29.3117	96.7779
10	10500000000	4790000000	8870000000	3350000000	1920000000	5240000000	1680000000	2110000000	3780000000	1890000000	4510000000	516000000	100.549	125.234	192.053	84.6156	29.3117	110.638
12	5680000000	1960000000	5370000000	1070000000	493000000	5430000000	1390000000	1370000000	2710000000	1470000000	10900000000	916000000	53.4073	29.3117	29.3117	29.3117	29.3117	29.3117
13	5560000000	1470000000	2350000000	1310000000	420000000	16400000000	837000000	592000000	655000000	1750000000	7590000000	192000000	44.9397	29.3117	29.3117	29.3117	29.3117	29.3117
14	6030000000	638000000	80400000	131000000	57200000	180000000	35100000	120000000	223000000	13300000	153000000	6900000	29.3117	29.3117	29.3117	29.3117	29.3117	29.3117
16	146000000	107000000	48900000	76500000	2160000	234000	16600	27500	5930000	1350000	4670000	8700	29.3117	29.3117	29.3117	29.3117	29.3117	29.3117
19	1210000	983000	47000000	7270000	759000	322000	130000	481000	1430000	1800000	12100000	96100	29.3117	29.3117	29.3117	29.3117	29.3117	29.3117
20	544000	388000	7960000	16000000	255000	470000	507000	521000	843000	675000	1310000	135000	29.3117	29.3117	29.3117	29.3117	29.3117	29.3117

## Sheet: Figure 3b
Figure 3b. Observed sequence variants (richness)
day -1			day 6		day 12		day 14		day 19
Mock	AHC-6	ΔnpsB	AHC-6	ΔnpsB	AHC-6	ΔnpsB	AHC-6	ΔnpsB	Mock	AHC-6	ΔnpsB
338	265	289	23	88	32	85	64	227	30	105	224
344	382	278	13	96	42	57	55	220	31	104	236
357	325	381	43	86	43	81	85	182	40	118	174
420	278	354	47	62	42	52	104	189	34	101	190
323	265	406	51	53	66	45	146	132	17	102	193
368	367	288	46	59	80	72		154		147	190

## Sheet: Figure 3c
Figure 3c. 2D-PCoA Plot (unweighted unifrac distance metrices)
Mouse ID-Day	x	y	Group
C6-d-1	0.311382	-0.101448	Mock
C5-d19	-0.423454	-0.307171	Mock
C5-d-1	0.289392	-0.0624814	Mock
C4-d19	-0.379051	-0.231415	Mock
C4-d-1	0.329643	-0.0847109	Mock
C3-d19	-0.358357	-0.127191	Mock
C3-d-1	0.314829	-0.0913588	Mock
C2-d19	-0.385635	-0.27215	Mock
C2-d-1	0.326887	-0.0797835	Mock
C1-d19	-0.380128	-0.210429	Mock
C1-d-1	0.306254	-0.0702049	Mock
C18-d6	-0.241072	0.153056	ΔnpsB
C18-d19	0.0759337	0.188579	ΔnpsB
C18-d-1	0.292648	-0.0657069	ΔnpsB
C17-d6	-0.299509	0.0519324	ΔnpsB
C17-d19	0.0643268	0.197852	ΔnpsB
C17-d-1	0.311693	-0.0941908	ΔnpsB
C16-d6	-0.249563	0.122483	ΔnpsB
C16-d19	0.0256588	0.170557	ΔnpsB
C16-d-1	0.317751	-0.0728151	ΔnpsB
C15-d6	-0.191692	0.180156	ΔnpsB
C15-d19	0.0261649	0.199068	ΔnpsB
C15-d-1	0.319595	-0.0719065	ΔnpsB
C14-d6	-0.159646	0.156969	ΔnpsB
C14-d19	0.118064	0.155781	ΔnpsB
C14-d-1	0.289119	-0.075116	ΔnpsB
C13-d6	-0.14001	0.120112	ΔnpsB
C13-d19	0.125053	0.165465	ΔnpsB
C13-d-1	0.3147	-0.0842737	ΔnpsB
C7-d6	-0.396239	-0.11882	AHC-6
C7-d19	-0.104104	0.135161	AHC-6
C7-d-1	0.287492	-0.062459	AHC-6
C12-d6	-0.348441	-0.0378978	AHC-6
C12-d19	-0.0531275	0.233409	AHC-6
C12-d-1	0.312388	-0.0726363	AHC-6
C11-d6	-0.316227	0.0133498	AHC-6
C11-d19	-0.0667223	0.208635	AHC-6
C11-d-1	0.280205	-0.0721972	AHC-6
C10-d6	-0.336826	-0.0791229	AHC-6
C10-d19	-0.131352	0.148192	AHC-6
C10-d-1	0.285943	-0.0557547	AHC-6
C8-d-1	0.312586	-0.0593645	AHC-6
C8-d19	-0.113576	0.175301	AHC-6
C8-d6	-0.416257	-0.183745	AHC-6
C9-d-1	0.31016	-0.0829372	AHC-6
C9-d19	-0.145327	0.12674	AHC-6
C9-d6	-0.311551	0.0244876	AHC-6

## Sheet: Figure 3d
Figure 3d. Unweighted unifrac distance to baseline value (day -1) for each animal
day	AHC-6						ΔnpsB						Mock
6	0.771221	0.791047	0.708429	0.671403	0.633458	0.720961	0.548029	0.577037	0.647676	0.629402	0.673304	0.635478
12	0.711721	0.69428	0.721506	0.704828	0.602273	0.61671	0.571936	0.662469	0.607155	0.669466	0.685206	0.56694
14	0.663331	0.677554	0.652282	0.563157	0.514346		0.418682	0.445341	0.513816	0.469116	0.521528	0.506383
19	0.587493	0.573721	0.611336	0.576075	0.545131		0.425743	0.42561	0.511064	0.48555	0.436055	0.465089	0.758241	0.76988	0.773019	0.775889	0.751218	0.764985

## Sheet: Figure 3e
Figure 3e. Average relative abundance (%)
Genus	Relative Abundance (%)	Group (day)
Bacteroides	3.184	ΔnpsB (-1)
Bacteroides	16.4356	ΔnpsB (6)
Bacteroides	16.5766	ΔnpsB (12)
Bacteroides	11.0038	ΔnpsB (14)
Bacteroides	2.60656	ΔnpsB (19)
Bacteroides	2.46024	AHC-6 (-1)
Bacteroides	0.7627	AHC-6 (6)
Bacteroides	7.79031	AHC-6 (12)
Bacteroides	14.1896	AHC-6 (14)
Bacteroides	14.965	AHC-6 (19)
Tannerellaceae	0.12404	ΔnpsB (-1)
Tannerellaceae	1.33221	ΔnpsB (6)
Tannerellaceae	1.23358	ΔnpsB (12)
Tannerellaceae	0.86856	ΔnpsB (14)
Tannerellaceae	1.06057	ΔnpsB(19)
Tannerellaceae	0.24149	AHC-6 (-1)
Tannerellaceae	0.85018	AHC-6 (6)
Tannerellaceae	2.72841	AHC-6 (12)
Tannerellaceae	2.97225	AHC-6 (14)
Tannerellaceae	2.72651	AHC-6 (19)
PrevotellaceaeUCG-001	6.15686	ΔnpsB (-1)
PrevotellaceaeUCG-001	0.42238	ΔnpsB (6)
PrevotellaceaeUCG-001	0.43626	ΔnpsB (12)
PrevotellaceaeUCG-001	4.28197	ΔnpsB (14)
PrevotellaceaeUCG-001	3.13434	ΔnpsB (19)
PrevotellaceaeUCG-001	6.76395	AHC-6 (-1)
PrevotellaceaeUCG-001	0	AHC-6 (6)
PrevotellaceaeUCG-001	0.03592	AHC-6 (12)
PrevotellaceaeUCG-001	0.90325	AHC-6 (14)
PrevotellaceaeUCG-001	0.69771	AHC-6 (19)
Odoribacter	1.32427	ΔnpsB (-1)
Odoribacter	0.00176667	ΔnpsB (6)
Odoribacter	0.00965	ΔnpsB (12)
Odoribacter	0.112583	ΔnpsB (14)
Odoribacter	0.604378	ΔnpsB (19)
Butyricicoccus	0.541133	ΔnpsB (-1)
Butyricicoccus	0.000515	ΔnpsB (6)
Butyricicoccus	0.00107167	ΔnpsB (12)
Butyricicoccus	0.51625	ΔnpsB (14)
Butyricicoccus	0.414373	ΔnpsB (19)
UBA1819	0.357133	ΔnpsB (-1)
UBA1819	0.00525833	ΔnpsB (6)
UBA1819	0.0252017	ΔnpsB (12)
UBA1819	0.557117	ΔnpsB (14)
UBA1819	0.0930417	ΔnpsB (19)
Odoribacter	0.009661	AHC-6 (-1)
Odoribacter	0	AHC-6 (6)
Odoribacter	0	AHC-6 (12)
Odoribacter	0	AHC-6 (14)
Odoribacter	0	AHC-6 (19)
Butyricicoccus	0.00422983	AHC-6 (-1)
Butyricicoccus	0	AHC-6 (6)
Butyricicoccus	0	AHC-6 (12)
Butyricicoccus	0.000585167	AHC-6 (14)
Butyricicoccus	0.000817167	AHC-6 (19)
UBA1819	0.00444967	AHC-6 (-1)
UBA1819	0	AHC-6 (6)
UBA1819	0	AHC-6 (12)
UBA1819	8.8e-06	AHC-6 (14)
UBA1819	0.0001915	AHC-6 (19)

## Sheet: Figure 3f
Figure 3f. Observed sequence variants calculated for Bacteroidota (richness)
day	AHC-6						ΔnpsB
-1	65	56	61	58	60	57	61	59	55	55	67	65
6	11	21	17	27	29		36	45	42	33	29	34
12	19	24	27	28	35	34	41	34	38	30	30	38
14	29	27	31	45	42		51	48	43	44	46	50
19	31	28	32	33	30	43	54	60	53	51	50	53
