# Supplementary material for: Enterotoxin tilimycin from gut-resident Klebsiella promotes mutational evolution and antibiotic resistance in mice
Source: Nat Microbiol. 2022 Oct 26;7(11):1834–48. doi: 10.1038/s41564-022-01260-3 (PMC9613472; doi:10.1038/s41564-022-01260-3)
Supplement: Source Data Fig. 4 — Statistical source data. [file 41564_2022_1260_MOESM6_ESM.xlsx]

## Sheet: Figure 4ab
Figure 4ab. K. oxytoca and Escherichia coli fecal cell counts (cfu g-1)
day	K. oxytoca AHC-6							Escherichia coli B13
0.25	100000000	73700000	1940000	20000000	1680000	3270000	2930000000	902000000	1090000000	1110000000	4460000000	2600000000	830000000	11100000000
1	24400000000	27800000000	1910000000	8540000000	0	769000000	3610000000	7440000000	30000000000	342000000	2140000000	474000000	109000000	418000000
2	21500000000	13100000000	4470000000	4520000000	7240000000	1840000000	13900000000	4280000000	2220000000	579000000	524000000	950000000	528000000	2820000000
3	11200000000	11300000000	7370000000	4040000000	6600000000	8190000000	18100000000	1380000000	1200000000	1570000000	336000000	776000000	1100000000	3520000000
4	8830000000	16800000000	23800000000	42600000000	77700000000	8660000000	34600000000	2260000000	3560000000	4610000000	5630000000	8090000000	2930000000	2490000000
5	23000000000	12600000000	3670000000	8110000000	1330000000	7550000000	84400000000	3650000000	4250000000	353000000	506000000	247000000	182000000	5070000000
6	21400000000	15200000000	11200000000	6790000000	1500000000	5220000000	18800000000	3590000000	5940000000	973000000	439000000	1430000000	183000000	8730000000
7	2670000000	1060000000	6770000000	7060000000	309000000	5760000000	3540000000	7640000000	5410000000	544000000	474000000	266000000	60800000	4400000000
8	1650000000	8790000000	1750000000	13100000000	497000000	4910000000	676000000	9480000000	17000000000	514000000	965000000	991000000	86300000	1190000000
day	K. oxytoca ΔnpsB										Escherichia coli B13
0.25	51600000	58000000	29200000	36000000	49100000	40600000	575000	943000000	11700000	0	1160000000	1280000000	537000000	4600000000	627000000	2020000000	228000000	18700000000	15000000000	0
1	10200000000	21100000000	616000000	2240000000	2130000000	73400000	689000000	9180000000	7190000000	3890000000	7660000000	4990000000	745000000	589000000	1130000000	64100000	484000000	1910000000	8860000000	2760000000
2	52200000000	18200000000	4980000000	2320000000	6010000000	1740000000	6290000000	7020000000	3740000000	5840000000	24500000000	8890000000	900000000	1070000000	2280000000	1290000000	2190000000	1080000000	848000000	2520000000
3	50000000000	22800000000	7720000000	69400000000	7800000000	7810000000	11000000000	11000000000	12100000000	6080000000	19400000000	9610000000	2380000000	3440000000	3340000000	1460000000	1820000000	1820000000	2960000000	2160000000
4	79500000000	17700000000	46200000000	4850000000	140000000000	31700000000	9930000000	7250000000	18900000000	12000000000	19900000000	2510000000	9540000000	27700000000	6730000000	16200000000	8800000000	5600000000	12700000000	8750000000
5	39600000000	8140000000	3540000000	1830000000	1200000000	3380000000	1220000000	1740000000	9220000000	1780000000	20800000000	8270000000	1630000000	1230000000	781000000	860000000	1390000000	2610000000	6490000000	3590000000
6	4910000000	5710000000	3020000000	3690000000	1200000000	2100000000	1250000000	213000000	502000000	672000000	10000000000	12100000000	1570000000	2100000000	1420000000	496000000	1580000000	712000000	247000000	1130000000
7	18400000000	12300000000	1890000000	26600000000	1530000000	2160000000	211000000	74200000	937000000	165000000	3360000000	4030000000	901000000	2590000000	1050000000	505000000	140000000	351000000	892000000	832000000
8	32400000000	95600000000	2700000000	1570000000	3770000000	957000000	223000000	295000000	875000000	36300000	13000000000	17500000000	1260000000	615000000	752000000	429000000	37900000	330000000	1030000000	288000000

## Sheet: Figure 4cd
Figure 4c. Competitive indices of K. oxytoca versus E. coli for AHC-6 and ΔnpsB group, Tilimycin levels (nmol g-1) for AHC-6, and area under the curve values of competitive indices
day	AHC-6							ΔnpsB
0.25	0.111	0.0676	0.00175	0.00448	0.000644	0.00395	0.264	0.0444	0.0453	0.0544	0.00783	0.0782	0.0201	0.00252	0.0504	0.000779	0.000779
1	3.28	0.927	5.58	3.99	0.000779	7.06	8.64	1.33	4.23	0.827	3.8	1.88	1.15	1.42	4.81	0.812	1.41
2	5.02	5.9	7.72	8.63	7.62	3.48	4.93	2.13	2.05	5.53	2.17	2.64	1.35	2.87	6.5	4.41	2.32
3	8.12	9.42	4.69	12	8.51	7.45	5.14	2.58	2.37	3.24	20.2	2.34	5.35	6.04	6.04	4.09	2.81
4	3.91	4.72	5.16	7.57	9.6	2.96	13.9	3.99	7.05	4.84	0.175	20.8	1.96	1.13	1.29	1.49	1.37
5	6.3	2.96	10.4	16	5.38	41.5	16.6	1.9	0.984	2.17	1.49	1.54	3.93	0.878	0.667	1.42	0.496
6	5.96	2.56	11.5	15.5	1.05	28.5	2.15	0.491	0.472	1.92	1.76	0.845	4.23	0.791	0.299	2.03	0.595
7	0.349	0.196	12.4	14.9	1.16	94.8	0.805	5.48	3.05	2.1	10.3	1.46	4.28	1.51	0.211	1.05	0.198
8	0.174	0.517	3.4	13.6	0.502	56.9	0.568	2.49	5.46	2.14	2.55	5.01	2.23	5.88	0.894	0.85	0.126
day	Tilimycin (AHC-6)
0.25	8.6892	8.6892	8.6892	8.6892	8.6892	8.6892	8.6892
1	8.6892	8.6892	8.6892	8.6892	8.6892	8.6892	117.225
2	25.8758	55.1442	8.6892	31.4123	8.6892	8.6892	98.606
3	17.2504	98.0263	37.392	40.1025	61.4428	8.6892	156.35
4	8.6892	40.9632	8.6892	40.7291	22.8956	8.6892	165.34
5	33.1501	31.6786	44.9975	37.8558	8.6892	92.0099	161.182
6	45.9417	26.7516	40.2912	29.5027	8.6892	66.7078	58.9755
7	8.6892	8.6892	8.6892	29.2105	8.6892	57.3633	8.6892
8	8.6892	8.6892	8.6892	44.3896	8.6892	8.6892	8.6892
AUC (competitive index)
AHC-6	ΔnpsB
24.91	11.36
20.26	15
50.77	13.86
77.24	33.32
28.87	26.27
205.6	15.48
44.07	9.878
	11.93
	7.932
	1.557

## Sheet: Figure 4ef
Figure 4c. Frequency of RifR emergence in E. coli for AHC-6 and ΔnpsB group, Tilimycin levels (nmol g-1) for AHC-6 group, and area under the curve of RifR frequency for each group
day	E. coli TM exposed											E. coli TM (-)
0.25	2.46809e-07	2.46809e-07	2.46809e-07	2.46809e-07	2.46809e-07	2.46809e-07	2.46809e-07	2.46809e-07	2.46809e-07	2.46809e-07	2.46809e-07	2.46809e-07	2.46809e-07	2.46809e-07	2.46809e-07	2.46809e-07	2.46809e-07	2.46809e-07	2.46809e-07	2.46809e-07	2.46809e-07
1	2.46809e-07	2.46809e-07	2.46809e-07	2.09e-07	2.46809e-07	2.46809e-07	1.49e-06	2.46809e-07	2.46809e-07	2.44e-07	2.46809e-07	2.46809e-07	2.46809e-07	2.46809e-07	2.46809e-07	2.48e-07	2.46809e-07	3.24e-07	2.22e-07	4.93e-08	1.06e-07
2	2.46809e-07	2.46809e-07	2.46809e-07	1.42e-06	2.46809e-07	2.46809e-07	2.46809e-07	1.48e-07	1.06e-07	2.46809e-07	1.81e-07	2.46809e-07	2.46809e-07	2.46809e-07	2.46809e-07	2.46809e-07	2.11e-07	2.46809e-07	1.43e-06	5.31e-07	2.12e-07
3	2.46809e-07	2.46809e-07	2.46809e-07	2.59e-06	2.46809e-07	2.46809e-07	1.35e-07	2.44e-07	2.46809e-07	2.75e-07	2.46809e-07	2.46809e-07	2.46809e-07	2.46809e-07	2.46809e-07	2.46809e-07	4e-07	2.46809e-07	6.4e-07	2.38e-07	2.46809e-07
4	2.46809e-07	9.76e-08	1.04e-07	1.02e-06	7.76e-08	2.46809e-07	4.46e-07	2.84e-07	2.46809e-07	3.98e-07	6.49e-07	2.46809e-07	3.23e-08	2.46809e-07	2.46809e-07	2.46809e-07	2.46809e-07	2.46809e-07	4e-08	2.58e-08	3.31e-08
5	2.46809e-07	7.11e-08	9.29e-07	1.07e-05	3.68e-06	2.12e-06	4.24e-07	4.29e-07	2.46809e-07	2.46809e-07	4.41e-07	2.46809e-07	2.46809e-07	2.46809e-07	2.46809e-07	2.46809e-07	2.46809e-07	1.44e-07	2.46809e-07	2.46809e-07	2.46809e-07
6	5.22e-08	7.22e-08	1.78e-06	4.2e-06	1.42e-06	2.46809e-07	3.94e-07	2.46809e-07	1.55e-07	2.46809e-07	2.16e-07	2.46809e-07	2.46809e-07	2.46809e-07	2.46809e-07	2.46809e-07	2.46809e-07	2.46809e-07	2.46809e-07	2.46809e-07	2.46809e-07
7	5e-07	3.45e-07	3.68e-07	9.45e-06	3.71e-06	3.82e-06	2.46809e-07	2.46809e-07	1.08e-07	2.46809e-07	2.46809e-07	2.46809e-07	2.46809e-07	2.46809e-07	2.46809e-07	2.46809e-07	2.46809e-07	2.46809e-07	2.46809e-07	3.92e-07	2.46809e-07
8	7.43e-07	1.26e-07	6.55e-07	1.4e-05	1.99e-06	3.16e-06	3.54e-07	2.46809e-07	2.46809e-07	2.46809e-07	1.38e-06	2.96e-08	1.03e-08	2.46809e-07	2.46809e-07	2.46809e-07	2.46809e-07	2.46809e-07	2.46809e-07	2.46809e-07	2.46809e-07
day	Tilimycin (AHC-6)
0.25	8.6892	8.6892	8.6892	8.6892	8.6892	8.6892	8.6892	8.6892	8.6892	8.6892	8.6892
1	8.6892	8.6892	8.6892	8.6892	8.6892	8.6892	117.225	9.17221	46.4745	8.6892	417.569
2	25.8758	55.1442	8.6892	31.4123	8.6892	8.6892	98.606	132.55	91.3391	8.6892	149.339
3	17.2504	98.0263	37.392	40.1025	61.4428	8.6892	156.35	189.074	207.232	46.8606	143.616
4	8.6892	40.9632	8.6892	40.7291	22.8956	8.6892	165.34	45.8256	249.664	12.2682	105.945
5	33.1501	31.6786	44.9975	37.8558	8.6892	92.0099	161.182	8.6892	26.0408	8.6892	38.3306
6	45.9417	26.7516	40.2912	29.5027	8.6892	66.7078	58.9755	8.6892	8.6892	8.6892	8.6892
7	8.6892	8.6892	8.6892	29.2105	8.6892	57.3633	8.6892	8.6892	8.6892	8.6892	8.6892
8	8.6892	8.6892	8.6892	44.3896	8.6892	8.6892	8.6892	8.6892	8.6892	8.6892	8.6892
AUC (Frequency RifR)
E. coli TM (+)	E. coli TM (-)
2.212e-06	1.796e-06
1.443e-06	1.572e-06
4.303e-06	1.905e-06
3.665e-05	1.905e-06
1.068e-05	1.906e-06
8.808e-06	2.022e-06
3.458e-06	1.87e-06
2.023e-06	3.253e-06
1.534e-06	1.932e-06
2.082e-06	1.533e-06
2.971e-06

## Sheet: Figure 4g
Figure 4g. Number of mutant rpoB alleles carrying the indicated mutation
	TM+	TM-
TA→CG	1	0
(Deletion)	2	0
TA→CG	2	2
CG→TA	5	1
GC→AT	136	0
AT→GC	27	2
CG→GC	1	0
CG→TA	3	1
CG→TA	1	0
GC→AT	2	0
CG→TA	6	0
CG→TA	3	1
TA→GC	0	1
