# Supplementary material for: Enterotoxin tilimycin from gut-resident Klebsiella promotes mutational evolution and antibiotic resistance in mice
Source: Nat Microbiol. 2022 Oct 26;7(11):1834–48. doi: 10.1038/s41564-022-01260-3 (PMC9613472; doi:10.1038/s41564-022-01260-3)
Supplement: Source Data Fig. 5 — Statistical source data. [file 41564_2022_1260_MOESM7_ESM.xlsx]

## Sheet: Figure 5a
Figure 5a. Area under the curve values for OD600 and fluorescence
AUC (OD600)					AUC (fluorescence)
TM			EtOH		TM	EtOH	Cipro	H20
85.0	42.5	21.0			42.5		28.8
26.95	36.22	37.88	39.02		565.6	216	701	308.4
33	35.87	38.73	39.29		531.8	221.8	679.6	306.6
28.67	36.39	38.73	37.5		528.8	215.3	660.1	301.5
29.52	34.26	32.53	35.64		512.6	182.5	660.3	177.2
29.54	35.81	33.57	35.92		485.5	184	649.9	174.2
25.87	36.1	32.51	34.66		518	184.3	668.4	171.4
25.71	35.69	34.24	36.9		518.4	183.4
30.8	35.99	35.84	37.1		503.9	187.8

## Sheet: Figure 5b
Figure 5b. Viability (%)
WT - -	ΔuvrA - -	ΔuvrA - +	ΔuvrA + -
50.4019	5.51344	24.5572	75.7494
41.4905	5.32915	22.3864	57.5704
22.0942	4.44444	13.9023	69.3272
16.3203	1.91051	20.7288
29.6005	8.5026	21.264

## Sheet: Figure 5c
Figure 5c. Frequency RifR (fold change over solvent)
pBAD33	pUvrXKo	pMutSEc	pUvrAEc
33.07	0.06	3.1	9.5
42.09	1.18	3.59	4.96
10.54	0.62	24.8	9.6
8.27	0.119	4.67	4.4
