# Supplementary material for: Enterotoxin tilimycin from gut-resident Klebsiella promotes mutational evolution and antibiotic resistance in mice
Source: Nat Microbiol. 2022 Oct 26;7(11):1834–48. doi: 10.1038/s41564-022-01260-3 (PMC9613472; doi:10.1038/s41564-022-01260-3)
Supplement: Source Data Fig. 6 — Statistical source data. [file 41564_2022_1260_MOESM8_ESM.xlsx]

## Sheet: Figure 6b and 6c
Figure 6b and 6c. Fecal cell counts K. pneumoniae (cfu g-1)
day	Kp TM exposed				Kp TM (-)
0.25	273000	2	1	130000	183000	7940	1980000	491000
1	105000	2	1	3270	25300	17900	3420000	1290000
2	2910000	2	1	1840000	3940000	9730000	1210000	4390000
3	5530000	1980000	1	11300000	23500000	5760000	17600000	22900000
4	26500000	60300	1	18100000	21400000	31300000	34100000	35500000
5	39000000	8060000	60500	12100000	27500000	28600000	17100000	7770000
6	12600000	12600000	20500000	9510000	4430000	28400000	23200000	2270000
7	6090000	4800000	29200000	6910000	857000	6060000	898000	61900
8	746000	68500000	1730000	2790000	3440000	68700	31095.4	48100
9	387000000	8550000	3160000000	9260000	37900000	34500	16949.2	10500
10 (cecal)	154000000	27000000	3200000000	18600000	137000000	495000	1814.88	45800

## Sheet: Figure 6d
Figure 6d. Fecal cell counts of RifR K. pneumoniae (cfu g-1)
day	Kp TM exposed				Kp TM (-)
2	1	1	1	1	1	1	1	1
6	1	1	1	1	1	1	1	1
7	10300	1	1	1	1	1	1	1
8	39700	12300000	247000	189000	202000	1	1	1
9	59000000	6890000	1710000000	9480000	202000	1	1	1
10 (cecal)	99700000	12600000	3030000000	13900000	1300000	1	1	1
