# Supplementary material for: Enterotoxin tilimycin from gut-resident Klebsiella promotes mutational evolution and antibiotic resistance in mice
Source: Nat Microbiol. 2022 Oct 26;7(11):1834–48. doi: 10.1038/s41564-022-01260-3 (PMC9613472; doi:10.1038/s41564-022-01260-3)
Supplement: Source Data Extended Data Fig. 1 — Statistical source data. [file 41564_2022_1260_MOESM9_ESM.xlsx]

## Sheet: Extended Data Figure 1a
Extended Data Figure 1a. CFU human fecal samples post-metabolite (TM) exposure
Bifido		SCH		CNA		KV		BBE		MacC
EtOH	TM	EtOH	TM	EtOH	TM	EtOH	TM	EtOH	TM	EtOH	TM
202000000	228000000	521000000	335000000	295000000	241000000	392000000	140000000	4730000	800000	252000	44200
46800000	42800000	219000000	224000000	220000000	162000000	170000000	100000000	1080000	990000	781000	570000
2950000	3510000	212000000	53500000	221000000	42300000	247000000	20600000	20400000	1820000	31800	3560
2870000	1720000	37800000	11700000	24700000	17800000	5940000	1260000	2160000	632000	283000	13900
21500000	14800000	52500000	52500000	62200000	39500000	16000000	7950000	158000	78500	950000	158000
44000000	29400000	124000000	43000000	113000000	55500000	49100000	15400000	3000000	229000	456000	34300
81000000	69500000	255000000	94000000	209000000	104000000	119000000	25300000	19200000	2270000	513000	200000
82000000	84000000	366000000	113000000	174000000	110000000	65300000	30300000	448000	19000	206000	2730
18300000	20100000	241000000	116000000	214000000	69100000	164000000	51200000	76200000	12200000	60800	5350

## Sheet: Extended Data Figure 1b
Extended Data Figure 1b. CFU murine fecal samples post-metabolite (TM) exposure
Bifido		SCH		CNA		KV		BBE		MacC
EtOH	TM	EtOH	TM	EtOH	TM	EtOH	TM	EtOH	TM	EtOH	TM
47500	48500	75500000	74000000	55300000	70300000	7420000	3900000	975000	575000	565000	270000
26500	36900	92100000	116000000	84600000	80000000	5390000	1030000	853000	12000	89500	21000
23300	13000	162000000	87500000	89900000	82500000	7170000	4420000	963000	825000	43000	21000
20200	11000	122000000	37700000	169000000	51100000	7700000	2710000	800000	483000	45500	40000

## Sheet: Extended Data Figure 1c
Extended Data Figure 1c. CFU murine fecal samples post-metabolite (TV) exposure
Bifido		SCH		CNA		KV		BBE		MacC
EtOH	TV	EtOH	TV	EtOH	TV	EtOH	TV	EtOH	TV	EtOH	TV
47500	103000	75500000	76000000	55300000	93100000	7420000	6900000	975000	1170000	565000	575000
26500	34900	92100000	174000000	84600000	158000000	5390000	8950000	853000	920000	89500	161000
23300	19500	162000000	117000000	89900000	117000000	7170000	9820000	963000	917000	43000	48500
20200	13000	122000000	132000000	169000000	266000000	7700000	6590000	800000	577000	45500	60500
