# Supplementary material for: Enterotoxin tilimycin from gut-resident Klebsiella promotes mutational evolution and antibiotic resistance in mice
Source: Nat Microbiol. 2022 Oct 26;7(11):1834–48. doi: 10.1038/s41564-022-01260-3 (PMC9613472; doi:10.1038/s41564-022-01260-3)
Supplement: Source Data Extended Data Fig. 2 — Statistical source data. [file 41564_2022_1260_MOESM10_ESM.xlsx]

## Sheet: Extended Data Figure 2a
Extended Data Figure 2a. Epithelial alteration score
Mock	AHC-6	ΔnpsB	pNpsB
0.25	0	0.25	0
0.25	0.25	0.25	0.25
0	1.5	0.25	0.25
0	0.88	0.25	0.25
0	0.25	0.5	0
0.25	0	0.75	0.25
1	0.38	0.25	0.25
0	0.25	0.25	0.25

## Sheet: Extended Data Figure 2b
Extended Data Figure 2b. Fecal cell counts K. oxytoca (cfu g-1) over the time series
day	AHC-6				ΔnpsB				pNpsB
1	3575439000	212000000	458000000	5380000000	140000000	0	2680000000	4400000000	5290000000	5010000000	192000000	554000000
4	6780279000	9590000000	12300000000	9290000000	4890000000	7830000000	4240000000	6620000000	6640000000	5290000000	10900000000	7450000000
7	10902000000	7560000000	4940000000	4960000000	9050000000	5120000000	1460000000	6600000000	7290000000	7940000000	20000000000	9170000000
10	21019000000	9210000000	10300000000	3070000000	4330000000	2140000000	2850000000	6200000000	7860000000	11700000000	10500000000	10400000000
13	5488889000	4760000000	1920000000	627000000	840000000	1550000000	1470000000	1130000000	5700000000	4570000000	4650000000	1960000000
16	2611111	7851667	1801111	6776562	4259259	2755357	18877190	12850000	170000000	109000000	75733340	358000000
19	4894737	6472973	8218750	19483330	3822917	2355263	11928570	12323530	1666667	1286957	2687500	4987500

## Sheet: Extended Data Figure 2c and 2d
Extended Data Figure 2c and 2d. Fecal Tilimycin levels (nmol g-1)
AHC-6						pNpsB
day	B5	B6	B7	B8		day	B13	B14	B15	B16
0	10.93	10.93	10.93	10.93		0	10.93	10.93	10.93	10.93
1	10.93	47.9935	10.93	10.93		1	10.93	10.93	10.93	10.93
2	24.24	10.93	32.695	86.9651		2	10.93	52.9023	59.6086	56.9293
3	63.9488	99.4402	105.36	91.114		3	100.843	50.8325	111.247	116.019
4	145.939	126.023	146.152	285.325		4	114.331	80.5026	142.206	129.071
5	80.0592	102.469	153.948	142.027		5	135.611	104.656	117.475	89.3642
6	107.842	127.556	194.608	146.955		6	171.407	94.7594	169.296	181.885
7	171.037	97.2062	50.6405	41.0611		7	97.7132	81.1713	84.0478	106.741
8	223.99	221.467	111.813	41.3712		8	102.927	101.606	116.999	145.659
9	284.871	66.9793	50.1452	57.4502		9	53.8492	112.553	89.7474	64.5741
10	115.054	82.2451	61.5982	65.9865		10	82.1599	105.505	54.614	53.8738
11	144.005	112.675	30.1467	10.93		11	10.93	39.3904	40.1986	10.9293
12	87.3633	94.1387	20.859	10.93		12	36.0539	10.93	10.93	10.93
13	86.3235	55.0208	10.93	10.93		13	10.93	10.93	10.93	29.0154
14	10.93	10.93	10.93	10.93		14	10.93	10.93	10.93	10.93
15	10.93	10.93	10.93	10.93		15	10.93	10.93	10.93	10.93
16	10.93	10.93	10.93	10.93		16	10.93	10.93	10.93	10.93
17	10.93	10.93	10.93	10.93		17	10.93	10.93	10.93	10.93
18	10.93	10.93	10.93	10.93		18	10.93	10.93	10.93	10.93
19	10.93	10.93	10.93	10.93		19	10.93	10.93	10.93	10.93

## Sheet: Extended Data Figure 2e
Extended Data Figure 2e. Relative abundance (%) K. oxytoca
day 6				day 20
AHC-6	ΔnpsB	pNpsB		AHC-6	ΔnpsB	pNpsB
52.16	29.21	84.57		0.03875	0.03418	0.07861
62.44	37.91	56.63		0.14487	0.0253	0.29438
62.28	40.7	79.64		0.02283	0.05018	0.16074
75.44	29.96	45.88		0.05429	0.11054	0.1014

## Sheet: Extended Data Figure 2f and 2g
Extended Data Figure 2f and 2g. Pairwise Jaccard distances
day 6										day 20
AHC-6	ΔnpsB	pNpsB	ΔnpsB	pNpsB	AHC-6	pNpsB	ΔnpsB	AHC-6		AHC-6	ΔnpsB	pNpsB	ΔnpsB	pNpsB	AHC-6	pNpsB	ΔnpsB	AHC-6
0.527778	0.734694	0.604651	0.330357	0.752688	0.734694	0.352941	0.752688	0.604651		0.273224	0.675862	0.657277	0.206349	0.681648	0.675862	0.212903	0.681648	0.657277
0.531915	0.728155	0.545455	0.458716	0.709677	0.840426	0.73	0.757576	0.636364		0.66537	0.65035	0.650655	0.546512	0.674912	0.664336	0.646707	0.664151	0.647619
0.540541	0.682353	0.666667	0.541667	0.791667	0.75	0.634146	0.746988	0.644444		0.65748	0.707113	0.741463	0.561069	0.786517	0.632107	0.646739	0.635468	0.641921
0.581395	0.59375	0.675676	0.568627	0.870968	0.806122	0.757576	0.610169	0.605263		0.664063	0.72	0.752381	0.559701	0.780669	0.630872	0.630952	0.647887	0.640351
0.606061	0.840426	0.636364	0.59633	0.757576	0.728155	0.676471	0.709677	0.545455		0.634538	0.664336	0.647619	0.573529	0.664151	0.65035	0.617486	0.674912	0.650655
0.324324	0.828283	0.6	0.494382	0.73	0.828283	0.535714	0.73	0.6		0.192118	0.662021	0.653509	0.212644	0.653571	0.662021	0.163636	0.653571	0.653509
	0.802469	0.676471		0.794118	0.754717		0.698795	0.555556			0.682403	0.700508		0.774436	0.602041		0.598131	0.658635
	0.75	0.692308		0.868687	0.784314		0.542373	0.575			0.68595	0.7		0.773234	0.600683		0.605381	0.657258
	0.75	0.644444		0.746988	0.682353		0.791667	0.666667			0.632107	0.641921		0.635468	0.707113		0.786517	0.741463
	0.754717	0.555556		0.698795	0.802469		0.794118	0.676471			0.602041	0.658635		0.598131	0.682403		0.774436	0.700508
	0.730337	0.644444		0.804598	0.730337		0.804598	0.644444			0.664	0.701835		0.729592	0.664		0.729592	0.701835
	0.621212	0.684211		0.8375	0.75		0.738462	0.707317			0.641732	0.707207		0.728643	0.668		0.72549	0.700461
	0.806122	0.605263		0.610169	0.59375		0.870968	0.675676			0.630872	0.640351		0.647887	0.72		0.780669	0.752381
	0.784314	0.575		0.542373	0.75		0.868687	0.692308			0.600683	0.657258		0.605381	0.68595		0.773234	0.7
	0.75	0.707317		0.738462	0.621212		0.8375	0.684211			0.668	0.700461		0.72549	0.641732		0.728643	0.707207
	0.639344	0.6		0.754386	0.639344		0.754386	0.6			0.634921	0.694064		0.724638	0.634921		0.724638	0.694064
