# Supplementary material for: Enterotoxin tilimycin from gut-resident Klebsiella promotes mutational evolution and antibiotic resistance in mice
Source: Nat Microbiol. 2022 Oct 26;7(11):1834–48. doi: 10.1038/s41564-022-01260-3 (PMC9613472; doi:10.1038/s41564-022-01260-3)
Supplement: Source Data Extended Data Fig. 3 — Statistical source data. [file 41564_2022_1260_MOESM11_ESM.xlsx]

## Sheet: Extended Data Figure 3a
Extended Data Figure 3a. Fecal cell counts K. oxytoca (cfu g-1) over the time series
	AHC-6						ΔnpsB
Days	C7	C8	C9	C10	C11	C12	C13	C14	C15	C16	C17	C18
1	1870000000	3920000	1940000000	3730000000	13500000000	443000000	9050000000	3770000000	6800000000	2730000000	8620000000	6760000000
4	15900000000	6340000000	7920000000	10900000000	11700000000	22400000000	15500000000	4240000000	5980000000	6640000000	10500000000	13400000000
6	15500000000	8350000000	3270000000	9370000000	6210000000	5220000000	1150000000	1050000000	657000000	13800000000	2100000000	6450000000
8	23900000000	9159999000	3110000000	25100000000	7510000000	9400001000	10100000000	886000000	6700000000	14900000000	4530000000	7550000000
10	10500000000	4790000000	8870000000	3350000000	1920000000	5240000000	1680000000	2110000000	3780000000	1890000000	4510000000	516000000
12	5680000000	1960000000	5370000000	1070000000	493000000	5430000000	1390000000	1370000000	2710000000	1470000000	10900000000	916000000
13	5560000000	1470000000	2350000000	1310000000	420000000	16400000000	837000000	592000000	655000000	1750000000	7590000000	192000000
14	6030000000	638000000	80400000	131000000	57200000	180000000	35100000	120000000	223000000	13300000	153000000	6900000
16	146000000	107000000	48900000	76500000	2160000	234000	16600	27500	5930000	1350000	4670000	8700
19	1210000	983000	47000000	7270000	759000	322000	130000	481000	1430000	1800000	12100000	96100
20 (cecal)	544000	388000	7960000	16000000	255000	470000	507000	521000	843000	675000	1310000	135000

## Sheet:  Extended Data Figure 3b
Extended Data Figure 3b. Tilimycin levels AHC-6 group (nmol g-1)
Day	C7	C8	C9	C10	C11	C12
0	29.31	29.31	29.31	29.31	29.31	29.31
1	76.286	29.31	77.8253	49.0184	65.9514	29.3117
2	119.5	154.7	82.1	96.5	108.9	89.7
3	195.956	161.848	182.971	224.765	130.209	182.865
4	172.122	106.754	180.78	216.107	117.987	75.3498
5	145.95	149.787	96.7566	157.063	117.84	102.805
6	177.906	87.4024	97.0492	149.379	110.536	76.2535
7	126.591	125.218	64.8956	72.1361	29.31	33.0256
8	125.764	116.533	121.88	166.78	29.31	96.7779
9	220.081	243.145	151.868	115.777	29.31	40.4097
10	100.549	125.234	192.053	84.6156	29.31	110.638
11	76.4757	42.9408	69.9749	33.4616	29.31	29.31
12	53.4073	29.31	29.31	29.31	29.31	29.31
13	44.9397	29.31	29.31	29.31	29.31	29.31
14	29.31	29.31	29.31	29.31	29.31	29.31
15	29.31	29.31	29.31	29.31	29.31	29.31
16	29.31	29.31	29.31	29.31	29.31	29.31
17	29.31	29.31	29.31	29.31	29.31	29.31
18	29.31	29.31	29.31	29.31	29.31	29.31
19	29.31	29.31	29.31	29.31	29.31	29.31

## Sheet: Extended Data Figure 3c
Extended Data Figure 3c. Average total reads of 10 most prevalent families (mock group)
Day	Lachnospiraceae	Muribaculaceae	Enterobacteriaceae	Bacteroidaceae	Prevotellaceae	Rikenellaceae	Oscillospiraceae	Ruminococcaceae	Tannerellaceae	Clostridia_vadinBB60	Other
-1	21878.2	9515.5	0	1054.33	5339.17	4930.33	3150.17	1994.17	64.6667	471.5	7211.83
0	9.33333	4.66667	0.666667	2.16667	12.1667	105.5	13.1667	15.8333	0	2626.33	273.667
6	0.666667	1.83333	6	0.333333	0	0	0	0	0	0	4.33333
12	1	23.6667	111.667	5.66667	1.5	0	0	0	2	0	15
14	0.333333	6	4	1.16667	0	0	0	0.333333	0.833333	0	206
19	26834.8	17	4.33333	2.16667	0.666667	1798.17	92.3333	56.3333	0	3.33333	13339.3
	Total number of reads
days	C1	C2	C3	C4	C5	C6
-1	46919	46785	81464	60108	50603	47780
0	85	1667	11675	91	3181	1682
6	4	2	1	3	30	39
12	684	81	13	156	7	22
14	1066	5	11	151	19	60
19	68680	66121	38706	30908	48086	390

## Sheet: Extended Data Figure 3d
Extended Data Figure 3d. Average total reads of 10 most prevalent families (AHC-6 group)
day	Lachnospiraceae	Muribaculaceae	Enterobacteriaceae	Bacteroidaceae	Prevotellaceae	Rikenellaceae	Oscillospiraceae	Ruminococcaceae	Tannerellaceae	Clostridia_vadinBB60	Other
-1	14891.2	10412.2	7	1088.67	4839.83	4939.33	1787.17	1135.17	99.1667	419.667	5641
0	69.3333	0	338.833	0.833333	2.33333	71	59.3333	25.1667	0	2670.17	185.667
6	310	12409.7	38258.7	409.5	2.16667	163.5	29.5	10.3333	626.5	8.83333	947.167
12	548.5	20180	9548.5	2514.5	905	579.333	131.333	3.83333	956	195.5	47.5
14	8558.8	24796.4	3370.6	8263.8	3187.2	1149.6	1067.6	385.6	1882.2	491.6	1188.6
19	33411	30186.8	213	12981	5695.2	1131.8	5741.2	1213.8	2176.8	331.6	1133.6
	Total number of reads
day	C7	C8	C9	C10	C11	C12
-1	37387	46914	42466	34732	63254	46809
0	9719	9041	268	1321	20	167
6	65776	45407	41873	76282	34914	54803
12	24768	26933	59517	36801	36599	29042
14		58041	46485	58184	65485	43515
19	34344		91836	174150	63055	107694

## Sheet: Extended Data Figure 3e
Extended Data Figure 3e. Average total reads of 10 most prevalent families ( ΔnpsB group)
day	Lachnospiraceae	Muribaculaceae	Enterobacteriaceae	Bacteroidaceae	Prevotellaceae	Rikenellaceae	Oscillospiraceae	Ruminococcaceae	Tannerellaceae	Clostridia_vadinBB60	Other
-1	12743.8	11916	13.6667	1715.83	4969.5	5666.67	2047.83	1237.17	55.5	574.833	8042
0	242.833	5.83333	5.16667	2.5	13.6667	108.5	163	191.167	0	943.833	239.833
6	2061.33	28012.7	16223.8	9543.17	1801.67	1403.67	152.667	12	715.167	606.333	158.833
12	1964	31480.5	5953.67	7447.5	1913.83	481.167	106.167	12.1667	715.833	437.667	358
14	17898.3	25822.7	655	7098.33	5265.67	1244.67	2562.83	719.167	600	785.333	4725
19	31230.8	41091.2	22.1667	2325.17	7523.5	4205.17	3947.67	632	912.167	269.833	6131.5
	Total number of reads
day	C13	C14	C15	C16	C17	C18
-1	40116	35950	43267	45478	84535	44551
0	6195	881	343	28	7	4044
6	66118	59084	69355	62016	53305	54270
12	52847	68266	48696	63387	31147	40880
14	66808	102797	61455	74884	43589	54729
19	94260	96220	113718	129764	68602	87183
