# Supplementary material for: Enterotoxin tilimycin from gut-resident Klebsiella promotes mutational evolution and antibiotic resistance in mice
Source: Nat Microbiol. 2022 Oct 26;7(11):1834–48. doi: 10.1038/s41564-022-01260-3 (PMC9613472; doi:10.1038/s41564-022-01260-3)
Supplement: Source Data Extended Data Fig. 4 — Statistical source data. [file 41564_2022_1260_MOESM12_ESM.xlsx]

## Sheet: Extended Data Figure 4a
Extended Data Figure 4a. Faith PD
day -1			day 6		day 12		day 14		day 19
Mock	AHC-6	ΔnpsB	AHC-6	ΔnpsB	AHC-6	ΔnpsB	AHC-6	ΔnpsB	Mock	AHC-6	ΔnpsB
15.5115	14.7358	15.3973	4.29408	7.86258	4.53297	7.15766	5.61951	11.3786	4.50096	7.67537	11.8191
16.5794	16.1847	15.0351	3.50499	7.84389	5.10375	6.15473	5.39786	11.0693	4.43756	7.73845	11.9743
16.3247	15.6466	16.5778	5.57442	7.37401	4.86493	7.83738	6.8706	10.1936	5.56983	8.03755	9.84381
16.6339	14.5578	15.9875	5.86314	6.32873	4.47306	5.61106		10.4075	4.52393	7.7026	9.9574
15.0298	14.7727	16.7229	5.78743	5.76865	6.01868	5.39176	7.61455	9.04703	3.73515		10.4348
15.9805	15.947	15.0438	4.73291	5.97722	6.53757	6.98691	8.31212	9.4215		8.89294	10.8499

## Sheet: Extended Data Figure 4b
Extended Data Figure 4b. Average relative abundance (%)
Genus	Relative Abundance (%)	Group (day)
Enterococcaceae;g_Enterococcus	0	ΔnpsB (-1)
Enterococcaceae;g_Enterococcus	0	ΔnpsB (6)
Enterococcaceae;g_Enterococcus	0	ΔnpsB (12)
Enterococcaceae;g_Enterococcus	0	ΔnpsB (14)
Enterococcaceae;g_Enterococcus	0.00036	ΔnpsB (19)
Enterococcaceae;g_Enterococcus	0	AHC-6 (-1)
Enterococcaceae;g_Enterococcus	0.95727	AHC-6 (6)
Enterococcaceae;g_Enterococcus	0	AHC-6 (12)
Enterococcaceae;g_Enterococcus	0	AHC-6 (14)
Enterococcaceae;g_Enterococcus	0	AHC-6 (19)
Clostridiaceae;g_Clostridiumsensustricto1	0	ΔnpsB (-1)
Clostridiaceae;g_Clostridiumsensustricto1	0.03657	ΔnpsB (6)
Clostridiaceae;g_Clostridiumsensustricto1	0	ΔnpsB (12)
Clostridiaceae;g_Clostridiumsensustricto1	0	ΔnpsB (14)
Clostridiaceae;g_Clostridiumsensustricto1	0	ΔnpsB (19)
Clostridiaceae;g_Clostridiumsensustricto1	0	AHC-6 (-1)
Clostridiaceae;g_Clostridiumsensustricto1	1.01101	AHC-6 (6)
Clostridiaceae;g_Clostridiumsensustricto1	0.02357	AHC-6 (12)
Clostridiaceae;g_Clostridiumsensustricto1	0.04202	AHC-6 (14)
Clostridiaceae;g_Clostridiumsensustricto1	0	AHC-6 (19)
Rikenellaceae;g_Alistipes	9.76522	ΔnpsB (-1)
Rikenellaceae;g_Alistipes	2.47164	ΔnpsB (6)
Rikenellaceae;g_Alistipes	0.75168	ΔnpsB (12)
Rikenellaceae;g_Alistipes	1.88165	ΔnpsB (14)
Rikenellaceae;g_Alistipes	3.78276	ΔnpsB (19)
Rikenellaceae;g_Alistipes	10.7534	AHC-6 (-1)
Rikenellaceae;g_Alistipes	0.3874	AHC-6 (6)
Rikenellaceae;g_Alistipes	1.47506	AHC-6 (12)
Rikenellaceae;g_Alistipes	1.81059	AHC-6 (14)
Rikenellaceae;g_Alistipes	1.64354	AHC-6 (19)
PrevotellaceaeUCG-001	6.15686	ΔnpsB (-1)
PrevotellaceaeUCG-001	0.42238	ΔnpsB (6)
PrevotellaceaeUCG-001	0.43626	ΔnpsB (12)
PrevotellaceaeUCG-001	4.28197	ΔnpsB (14)
PrevotellaceaeUCG-001	3.13434	ΔnpsB (19)
PrevotellaceaeUCG-001	6.76395	AHC-6 (-1)
PrevotellaceaeUCG-001	0	AHC-6 (6)
PrevotellaceaeUCG-001	0.03592	AHC-6 (12)
PrevotellaceaeUCG-001	0.90325	AHC-6 (14)
PrevotellaceaeUCG-001	0.69771	AHC-6 (19)
Lachnospiraceae;	6.46821	ΔnpsB (-1)
Lachnospiraceae;	3.11719	ΔnpsB (6)
Lachnospiraceae;	3.09028	ΔnpsB (12)
Lachnospiraceae;	13.4787	ΔnpsB (14)
Lachnospiraceae;	9.52379	ΔnpsB (19)
Lachnospiraceae;	7.44447	AHC-6 (-1)
Lachnospiraceae;	0.28669	AHC-6 (6)
Lachnospiraceae;	1.40406	AHC-6 (12)
Lachnospiraceae;	10.1292	AHC-6 (14)
Lachnospiraceae;	8.87287	AHC-6 (19)
Lachnospiraceae;g_uncultured	1.60274	ΔnpsB (-1)
Lachnospiraceae;g_uncultured	0.32935	ΔnpsB (6)
Lachnospiraceae;g_uncultured	0.99251	ΔnpsB (12)
Lachnospiraceae;g_uncultured	6.68148	ΔnpsB (14)
Lachnospiraceae;g_uncultured	4.33117	ΔnpsB (19)
Lachnospiraceae;g_uncultured	1.49535	AHC-6 (-1)
Lachnospiraceae;g_uncultured	0	AHC-6 (6)
Lachnospiraceae;g_uncultured	0.25077	AHC-6 (12)
Lachnospiraceae;g_uncultured	2.38253	AHC-6 (14)
Lachnospiraceae;g_uncultured	4.32092	AHC-6 (19)
ClostridiavadinBB60group;g_ClostridiavadinBB60group	1.09298	ΔnpsB (-1)
ClostridiavadinBB60group;g_ClostridiavadinBB60group	1.01436	ΔnpsB (6)
ClostridiavadinBB60group;g_ClostridiavadinBB60group	0.83735	ΔnpsB (12)
ClostridiavadinBB60group;g_ClostridiavadinBB60group	1.1098	ΔnpsB (14)
ClostridiavadinBB60group;g_ClostridiavadinBB60group	0.31465	ΔnpsB (19)
ClostridiavadinBB60group;g_ClostridiavadinBB60group	0.93871	AHC-6 (-1)
ClostridiavadinBB60group;g_ClostridiavadinBB60group	0.02236	AHC-6 (6)
ClostridiavadinBB60group;g_ClostridiavadinBB60group	0.56819	AHC-6 (12)
ClostridiavadinBB60group;g_ClostridiavadinBB60group	0.85043	AHC-6 (14)
ClostridiavadinBB60group;g_ClostridiavadinBB60group	0.37816	AHC-6 (19)
Oscillospiraceae;g_Oscillibacter	0.57128	ΔnpsB (-1)
Oscillospiraceae;g_Oscillibacter	0.05226	ΔnpsB (6)
Oscillospiraceae;g_Oscillibacter	0.09432	ΔnpsB (12)
Oscillospiraceae;g_Oscillibacter	1.43661	ΔnpsB (14)
Oscillospiraceae;g_Oscillibacter	1.18332	ΔnpsB (19)
Oscillospiraceae;g_Oscillibacter	0.51094	AHC-6 (-1)
Oscillospiraceae;g_Oscillibacter	0	AHC-6 (6)
Oscillospiraceae;g_Oscillibacter	0.0771	AHC-6 (12)
Oscillospiraceae;g_Oscillibacter	0.59564	AHC-6 (14)
Oscillospiraceae;g_Oscillibacter	1.45958	AHC-6 (19)
Oscillospiraceae;	0.46744	ΔnpsB (-1)
Oscillospiraceae;	0.05571	ΔnpsB (6)
Oscillospiraceae;	0.05347	ΔnpsB (12)
Oscillospiraceae;	0.92058	ΔnpsB (14)
Oscillospiraceae;	0.66995	ΔnpsB (19)
Oscillospiraceae;	0.46351	AHC-6 (-1)
Oscillospiraceae;	0.00102	AHC-6 (6)
Oscillospiraceae;	0.0637	AHC-6 (12)
Oscillospiraceae;	0.56001	AHC-6 (14)
Oscillospiraceae;	1.45384	AHC-6 (19)
Klebsiella	0	ΔnpsB (-1)
Klebsiella	27.9737	ΔnpsB (6)
Klebsiella	14.4929	ΔnpsB (12)
Klebsiella	1.12895	ΔnpsB (14)
Klebsiella	0.0222	ΔnpsB (19)
Klebsiella	0	AHC-6 (-1)
Klebsiella	71.3158	AHC-6 (6)
Klebsiella	25.149	AHC-6 (12)
Klebsiella	6.1615	AHC-6 (14)
Klebsiella	0.363167	AHC-6 (19)

## Sheet: Extended Data Figure 4c
Extended Data Figure 4c. Shanon index (Bacteroidota)
	AHC-6						ΔnpsB
day	C7	C8	C9	C10	C11	C12	C13	C14	C15	C16	C17	C18
-1	4.70342	4.55792	4.76802	4.45462	4.55277	4.5092	4.56275	4.5821	4.83575	4.67974	4.77003	5.01802
6	2.47867	3.24849	3.23783	2.7118	3.26077		2.9594	3.86561	4.08413	3.2881	3.55569	2.79058
12	2.59543	3.15639	2.61012	3.0892	3.05356	2.59151	3.33145	2.64841	2.7425	2.85679	3.13038	3.3359
14	2.8697	3.34647	3.26689	3.63405	3.31804		4.01916	3.60169	3.71577	3.61449	3.63032	4.08582
19	3.57021	3.31765	3.93725	3.91724	3.75133	3.66045	4.16518	4.26704	4.15449	3.97339	3.75208	3.89481

## Sheet: Extended Data Figure 4d
Extended Data Figure 4d. Faith PB (Bacteroidota)
	AHC-6						ΔnpsB
day	C7	C8	C9	C10	C11	C12	C13	C14	C15	C16	C17	C18
-1	4.82598	4.77595	4.83339	4.71473	4.85769	4.76189	4.80555	4.81756	4.70919	4.78977	4.87538	4.86668
6	3.04857	3.09243	3.25201	3.37421	3.31303		3.9868	4.07056	4.08773	3.8526	3.77457	3.98964
12	3.20203	3.20949	3.3564	3.35887	3.94343	3.8774	4.14036	3.80871	4.15662	3.87803	4.13	4.24381
14	3.27022	3.22687	3.38086	4.06988	3.99848		4.49074	4.11134	4.23602	4.23506	4.38119	4.34956
19	3.50288	3.26775	3.38086	3.53365	4.10462	4.02328	4.51803	4.54244	4.36333	4.39409	4.34462	4.38249
