# Supplementary material for: Enterotoxin tilimycin from gut-resident Klebsiella promotes mutational evolution and antibiotic resistance in mice
Source: Nat Microbiol. 2022 Oct 26;7(11):1834–48. doi: 10.1038/s41564-022-01260-3 (PMC9613472; doi:10.1038/s41564-022-01260-3)
Supplement: Source Data Extended Data Fig. 5 — Statistical source data. [file 41564_2022_1260_MOESM13_ESM.xlsx]

## Sheet: Extended Data Figure 5a and 5b
Extended Data Figure 5a and 5b. OD600 and Fluorescence intensity
OD600
t, h	85.0 TM [𝝁M]								42.5 TM [𝝁M]								21.0 TM [𝝁M]								EtOH								28.8 CIP [nM]						H20
0	0.312391	0.323591	0.307191	0.189609	0.189609	0.189009	0.146318	0.149118	0.310791	0.320291	0.320691	0.186409	0.191809	0.191609	0.147718	0.146918	0.320291	0.320691	0.330791	0.183809	0.186009	0.173609	0.186409	0.191809	0.329591	0.330391	0.320191	0.186409	0.184809	0.183209	0.146318	0.143718	0.096	0.089	0.089	0.088	0.085	0.096	0.098	0.094	0.093	0.064	0.039	0.036
1	0.503191	0.523191	0.454991	0.327809	0.327809	0.307409	0.343918	0.357718	0.498791	0.517491	0.513491	0.350209	0.355609	0.366809	0.359318	0.357918	0.517491	0.513491	0.543391	0.341609	0.338209	0.322209	0.350209	0.355609	0.538791	0.532791	0.522591	0.352609	0.342009	0.340009	0.393518	0.383118	0.292	0.287	0.284	0.289	0.286	0.272	0.291	0.279	0.279	0.205	0.187	0.172
2	0.645991	0.681191	0.563191	0.521409	0.521409	0.463809	0.523518	0.581318	0.657391	0.659991	0.639191	0.544409	0.549809	0.555809	0.541318	0.547318	0.716791	0.723791	0.728591	0.526809	0.529209	0.505409	0.544409	0.549809	0.730791	0.732391	0.703991	0.551209	0.549609	0.541809	0.577518	0.564118	0.513	0.542	0.526	0.497	0.492	0.442	0.48	0.468	0.479	0.307	0.311	0.307
3	0.770391	0.821391	0.669191	0.685809	0.685809	0.574409	0.678518	0.738718	0.787391	0.784191	0.768791	0.710809	0.723409	0.733609	0.702718	0.718518	0.839991	0.850191	0.848991	0.691609	0.692609	0.662209	0.710809	0.723409	0.859591	0.855991	0.825191	0.722409	0.724009	0.706609	0.758718	0.745318	0.682	0.728	0.696	0.632	0.605	0.606	0.651	0.651	0.658	0.427	0.431	0.434
4	0.822991	0.876991	0.728591	0.811809	0.811809	0.682009	0.816718	0.867318	0.868991	0.853791	0.844991	0.828409	0.840609	0.848809	0.822718	0.836118	0.928191	0.939991	0.939591	0.813409	0.824209	0.778209	0.828409	0.840609	0.951991	0.953991	0.908391	0.843209	0.843009	0.828009	0.880518	0.861518	0.82	0.873	0.815	0.763	0.741	0.744	0.795	0.798	0.805	0.554	0.56	0.566
5	0.863191	0.956191	0.787991	0.875409	0.875409	0.736809	0.809918	0.921318	0.976991	0.961791	0.929391	0.932209	0.947409	0.958609	0.915318	0.937518	1.03979	1.04779	1.05099	0.884409	0.910409	0.861409	0.932209	0.947409	1.06699	1.06879	1.01179	0.950609	0.952409	0.924609	0.982918	0.968518	0.952	0.988	0.924	0.895	0.868	0.883	0.933	0.934	0.945	0.665	0.674	0.681
6	0.892991	1.01559	0.859191	0.927809	0.927809	0.783209	0.848918	0.991518	1.07239	1.05879	1.02779	1.04021	1.11701	1.07861	1.03712	1.06592	1.14819	1.16979	1.17479	0.972409	1.02281	0.970009	1.04021	1.11701	1.18679	1.19039	1.14479	1.06561	1.06681	1.03501	1.08912	1.09812	1.039	1.087	1.014	0.989	0.961	0.969	1.088	1.075	1.095	0.781	0.786	0.803
7	0.924391	1.10159	0.922591	0.995609	0.995609	0.858409	0.891318	1.04372	1.20739	1.17779	1.16779	1.13641	1.17681	1.18481	1.17132	1.18972	1.28539	1.30459	1.30339	1.09441	1.13961	1.09261	1.13641	1.17681	1.32039	1.31619	1.25199	1.18221	1.17841	1.15161	1.22072	1.21772	1.124	1.182	1.101	1.063	1.025	1.077	1.235	1.217	1.23	0.892	0.896	0.908
8	0.965591	1.18779	1.01739	1.05361	1.05361	0.917009	0.930918	1.10612	1.30199	1.29259	1.31439	1.24201	1.28781	1.30661	1.29492	1.30692	1.38979	1.40839	1.40919	1.20121	1.24681	1.20981	1.24201	1.28781	1.42499	1.42739	1.36279	1.30461	1.30901	1.26401	1.34372	1.34852	1.225	1.293	1.134	1.158	1.11	1.19	1.394	1.376	1.376	1.009	1.004	1.026
9	0.981191	1.25819	1.08339	1.11161	1.11161	0.988609	0.963918	1.17312	1.40359	1.38579	1.41259	1.34141	1.40741	1.42121	1.41872	1.41932	1.47559	1.51339	1.50099	1.29181	1.34481	1.32761	1.34141	1.40741	1.53299	1.53599	1.46659	1.41181	1.41241	1.35961	1.46652	1.47292	1.359	1.436	1.196	1.232	1.202	1.311	1.548	1.54	1.55	1.132	1.127	1.151
10	1.03559	1.30759	1.15079	1.20161	1.20161	1.05361	0.998718	1.25032	1.47419	1.45219	1.49899	1.43041	1.50601	1.51921	1.52512	1.53392	1.56719	1.60899	1.59939	1.37381	1.43221	1.43981	1.43041	1.50601	1.62419	1.63619	1.56199	1.51681	1.52921	1.46981	1.56152	1.58732	1.446	1.523	1.285	1.303	1.271	1.431	1.707	1.694	1.692	1.275	1.27	1.275
11	1.04979	1.39339	1.20759	1.25541	1.25541	1.10801	1.06572	1.29092	1.59399	1.54879	1.58359	1.53481	1.60821	1.63421	1.62792	1.64052	1.65639	1.69579	1.67999	1.45901	1.52241	1.49881	1.53481	1.60821	1.69579	1.72399	1.62839	1.60821	1.63161	1.56041	1.67352	1.68952	1.513	1.615	1.326	1.344	1.32	1.484	1.814	1.812	1.804	1.409	1.396	1.394
12	1.05799	1.41919	1.27459	1.31721	1.31721	1.17141	1.06292	1.33012	1.65679	1.63159	1.68239	1.60941	1.70801	1.71761	1.71992	1.72112	1.71999	1.76519	1.76399	1.51261	1.57141	1.55041	1.60941	1.70801	1.76899	1.79179	1.69159	1.69001	1.71941	1.64721	1.74672	1.76952	1.598	1.697	1.394	1.455	1.429	1.683	1.924	1.918	1.93	1.512	1.489	1.495
13	1.08359	1.48379	1.32879	1.35821	1.35821	1.22181	1.11092	1.39432	1.72259	1.70739	1.77479	1.68421	1.78321	1.79081	1.80232	1.81112	1.77319	1.83259	1.81919	1.57541	1.63041	1.57521	1.68421	1.78321	1.81819	1.85439	1.75439	1.75861	1.79621	1.71741	1.83832	1.85932	1.646	1.777	1.438	1.484	1.466	1.631	2.012	2.003	1.998	1.601	1.591	1.576
14	1.12079	1.53479	1.39439	1.42141	1.42141	1.26621	1.16552	1.48452	1.79139	1.78939	1.87699	1.74581	1.89601	1.86121	1.86912	1.87972	1.80719	1.87819	1.86639	1.62341	1.66061	1.57641	1.74581	1.89601	1.86259	1.89539	1.80819	1.81601	1.85881	1.76721	1.89972	1.92212	1.721	1.824	1.499	1.569	1.589	1.763	2.118	2.096	2.085	1.685	1.7	1.681
15	1.15339	1.57699	1.43939	1.55391	1.59291	1.45791	1.17592	1.60332	1.85899	1.84299	1.93519	1.86931	1.88651	1.99611	1.91052	1.90672	1.83159	1.91119	1.89879	1.73211	1.73631	1.63031	1.83211	1.93631	1.90919	1.95079	1.86479	1.92871	1.96631	1.88111	1.94632	1.98012	1.772	1.878	1.529	1.622	1.664	1.798	2.172	2.16	2.153	1.754	1.756	1.728
Fluorescence
t, h	85.0 TM [𝝁M]								42.5 TM [𝝁M]								21.0 TM [𝝁M]								EtOH								28.8 CIP [nM]						H20
0	4.65877	5.34877	5.34877	3.01178	3.22178	3.16178	3.01178	2.92178	5.11877	4.81877	4.66377	3.31178	2.39178	2.87178	2.48883	1.75883	4.81877	4.66377	4.62877	2.96178	2.52178	3.08178	2.52883	1.84883	4.66877	4.72877	4.54877	2.63178	2.60178	2.79178	1.73883	1.94883	7.34	6.2	5.92	5.99	6.06	5.71	6.96	6.7	5.91	4.66	4.53	4.56
1	8.85877	9.57877	9.98877	3.67178	3.91178	3.99178	3.60178	3.40178	7.83877	6.79377	6.51377	3.95178	2.92178	3.45178	3.52883	2.72883	6.79377	6.51377	5.81877	3.21178	2.54178	3.00178	3.06883	2.58883	6.06877	6.10877	5.66877	2.98178	3.16178	3.31178	2.47883	2.53883	11.15	9.66	9.36	9.98	8.76	9.26	7.86	7.74	7.1	3.96	3.36	3.01
2	14.6188	16.1488	16.5488	8.84178	9.26178	9.40178	8.19178	7.99178	12.1288	11.7388	11.0788	7.08178	5.93178	6.60178	6.87883	6.03883	7.47877	7.55877	7.44877	4.82178	4.68178	5.17178	4.73883	4.21883	7.62877	7.72877	7.31877	4.77178	4.78178	4.90178	4.15883	4.39883	19.3	17.82	18.34	18.35	17.58	16.96	9.48	9.76	9	4.64	4.56	4.05
3	20.3388	21.8288	22.2788	15.8418	16.4518	16.7918	14.3718	14.1418	15.8988	15.2588	14.5988	11.6718	10.6218	11.3618	12.3388	11.3688	8.24877	8.41877	8.26877	6.47178	6.22178	6.97178	6.85883	6.41883	8.56877	8.71877	8.14877	6.52178	6.53178	6.50178	6.46883	6.44883	25.63	23.26	24.64	24.07	23.66	22.75	11.06	11.19	11.16	5.29	4.61	5.08
4	26.9888	28.5888	29.1788	22.6618	23.7018	23.9118	21.7118	21.5318	20.4288	19.6088	18.8988	15.7818	14.7118	15.9518	16.3988	15.4988	9.25877	9.40877	9.36877	7.38178	7.28178	7.84178	7.71883	7.09883	9.64877	9.76877	9.19877	7.50178	7.48178	7.64178	7.26883	7.43883	31.32	27.91	29.59	29.32	28.39	28.08	13.2	13.42	13.07	6.22	6.18	6.08
5	34.0788	35.7488	36.6888	31.2118	32.3818	32.6818	29.8218	29.5618	25.7288	24.3388	23.7588	21.1818	19.7218	21.3418	21.4688	20.3588	10.4488	10.5888	10.5888	8.53178	8.49178	9.00178	8.85883	8.41883	10.9288	11.2388	10.5388	8.59178	8.64178	8.76178	8.67883	8.70883	35.38	32.27	33.39	33.24	33	32.82	15.06	15.12	14.95	8.01	7.52	7.09
6	40.8788	42.6888	43.6888	39.0818	40.4118	41.1718	37.3918	37.1518	30.9788	29.2888	28.7588	26.5218	25.1018	26.7618	26.7188	25.4088	11.8688	11.7688	11.8988	9.88178	9.80178	10.3318	10.1988	9.63883	12.4488	12.6188	11.9088	9.92178	10.1018	9.95178	9.94883	10.0788	38.88	36.87	37.48	37.86	36.78	36.4	16.42	16.94	16.44	9.32	8.86	8.22
7	47.2388	49.5088	50.3888	45.9518	47.8718	48.5018	44.3618	44.2318	36.3688	34.4888	33.8388	32.1618	30.5618	32.6318	32.2188	30.9488	13.3588	13.1588	13.2488	10.8718	11.2218	11.8418	11.6388	10.9388	13.8388	14.1588	13.4988	11.4018	11.3918	11.2818	11.4188	11.5488	44.83	41.67	42.23	41.24	41.12	41.03	18.99	18.86	18.16	10.04	10.06	9.9
8	53.4388	55.7688	56.7188	52.4918	55.0818	55.7118	51.2918	50.8918	41.3488	39.0988	38.4888	37.3318	35.5618	37.9318	37.4288	36.4188	14.7988	14.0088	14.1688	12.2618	12.5818	13.1418	13.2188	11.9388	15.1788	15.4088	14.9188	12.8618	12.9718	12.8318	12.8388	13.2488	49.38	47.26	47	46.02	45.74	46.94	21.38	20.55	20.08	10.93	11.04	11.14
9	58.4388	61.4888	62.7988	58.6518	61.7518	62.2418	57.4818	57.1218	46.3588	43.4688	43.2188	42.8518	40.9718	43.4918	42.9388	41.6288	15.9788	15.1188	15.4788	13.4518	13.9818	14.4818	14.8488	13.5688	16.2688	16.9188	16.3688	14.2418	14.1518	14.1718	14.3788	14.6188	55.06	53.46	52	52.14	50.31	53.06	23.32	22.79	22.6	12.7	13.05	12.64
10	63.4688	66.6288	67.8888	63.6118	67.4118	67.8118	63.1618	62.7318	50.4888	47.5488	47.6488	47.6218	45.3318	47.7218	48.1788	47.2488	17.5388	16.5288	16.7888	14.8418	15.2118	15.9218	16.2388	15.0488	17.7688	18.3488	17.9188	15.7518	15.6218	15.6618	15.8688	16.5088	60.31	59.86	57.2	56.42	56.08	58.08	24.83	25.11	24.72	14.48	14.33	14.29
11	68.0388	71.9988	72.7588	68.4618	72.7218	73.3518	68.6618	68.3118	54.9688	51.4888	51.4788	51.8918	49.7018	52.7918	52.7988	51.6488	18.9888	17.5088	17.6588	16.1318	16.6218	17.2918	18.0788	16.3188	18.8988	19.6988	19.4188	16.9918	17.1518	16.9818	17.2788	17.8288	64.5	64.83	60.98	61.04	60.03	63.3	27.44	27.83	26.99	16.28	16.02	16.02
12	72.5088	76.5188	77.7488	72.8418	77.7318	78.5218	74.2018	73.3218	58.7188	55.1588	55.3588	55.9118	53.4218	56.9618	57.0888	56.1188	20.3288	18.5688	19.0088	17.4618	17.8118	18.4618	19.5388	17.9088	20.4688	21.1088	20.7588	18.2618	18.4518	18.4418	18.7788	19.3088	69	68.42	65.08	66.19	65.04	68.43	29.96	29.83	29.74	18.22	18.18	18.28
13	76.1588	80.9088	82.6888	77.1218	82.4918	82.9818	78.8018	78.5118	62.3288	58.3588	59.1188	59.7118	57.2118	61.2318	60.9888	60.4788	21.5688	20.0788	20.3288	18.8418	19.0818	19.7318	20.9988	19.1088	21.5588	22.2888	22.0088	19.5618	19.7718	19.9718	20.1188	20.5688	73.35	74.15	69.39	69.71	69.94	72.36	32.76	32.46	31.72	20.64	19.92	19.57
14	80.0188	84.7588	86.4988	80.9418	86.8218	87.2518	83.5118	82.9818	65.2388	61.3088	61.9188	63.2918	60.7118	64.8518	64.7988	64.2788	22.6288	21.4188	21.5388	20.1718	20.3318	20.9118	22.4488	20.9788	22.8088	23.3988	23.1788	20.8518	21.0418	21.0318	21.6088	21.9988	77.9	78.19	72.6	74.02	73.19	76.75	34.79	34.74	33.67	22.42	22.05	22.28
15	83.6188	87.9088	90.1888	86.8788	91.2288	93.5888	86.8382	91.3487	68.1188	63.8588	65.0788	69.4988	65.3188	66.4088	66.5588	65.5388	23.7388	22.4888	22.5188	24.1588	22.9288	23.0188	23.0188	21.7988	23.6388	24.3488	24.2488	24.2488	24.7488	24.7388	22.4388	22.8588	81.68	82.54	76.58	76.66	77.24	81.16	36.91	36.99	36.15	23.98	24.22	23.9

## Sheet: Extended Data Figure 5c
Extended Data Figure 5c. PsodA-gfp fluorescence
Paraquat 0.25 mM
OD600	Fluorescence
0.078052	83.63	74.35	157.05
0.110556	79.57	71.65	129.61
0.190877	110.08	187.26	178.37
0.290965	169.57	268.53	309.43
0.378865	268.26	369.08	523.73
0.461766	425.74	524.34	733.33
0.541352	572.23	687.68	942.5
0.615327	715.93	840.02	1159.09
0.659781	873.32	941.47	1380.7
0.68824	980.73	1061.06	1579.24
0.713874	1047.46	1181.46	1769.21
0.756481	1131.19	1308.32	1940.53
0.78524	1223.22	1442.55	2111.84
EtOH
OD600	Fluorescence
0.08417	90.1	105.95	135.06
0.110802	82.14	66.97	100.6
0.203274	104.59	75.75	120.34
0.32725	178.21	104.01	180.29
0.434949	282.51	162.33	293.81
0.537605	389.82	219.37	414.45
0.644071	493.96	285.56	537.56
0.733253	594.3	332.94	653.78
0.78584	675.19	331.61	704.5
TM 42.5 µM
OD600	Fluorescence
0.0527398	201.53	282.82	272.82
0.114586	130.43	184.9	176.28
0.215069	113.7	179.92	168.51
0.344012	126.69	201.57	187.5
0.47109	167.19	247.88	238.51
0.608617	192.19	272.97	277.65
0.731483	350.43	423.4	415.46

## Sheet: Extended Data Figure 5d
Extended Data Figure 5d. PkatG-gfp fluorescence
Paraquat 0.25 mM
OD600	Fluorescence
0.070735	61.27	114.91	166.09
0.10678	52.53	77.26	126.03
0.183698	63.52	69.43	121.34
0.28641	98.94	77.5	127.38
0.377544	187.73	117.84	168.75
0.461517	267.19	206.14	277.16
0.562715	363.49	284.36	372.26
0.643659	392.3	390.57	489.11
0.690172	444.98	461.45	546.02
0.725336	505.03	470.46	587.6
0.770977	566.76	532.43	648.86
EtOH
OD600	Fluorescence
0.077385	52.41	108.6	145.12
0.115275	43.77	72.45	105.17
0.217961	61.06	69.19	104.03
0.322879	104.32	87.57	122.15
0.422633	166.8	131.55	175.29
0.533791	230.85	192.62	235.03
0.64781	286.75	265.21	295.14
0.722781	283.78	338.61	357.66
0.773598	324.87	321.57	346.14
TM 42.5 µM
OD600	Fluorescence
0.0537187	217.25	190.74	227.14
0.104422	125.74	101.47	135.8
0.203403	98.07	79.44	113.02
0.312003	93.88	85.12	110.69
0.434646	120.27	115.33	145.23
0.550087	149.07	138.34	173.46
0.653604	232.56	175.83	282.93
0.75902	318.07	244.44	378.92

## Sheet: Extended Data Figure 5e
Extended Data Figure 5e. PsoxR-gfp fluorescence
Paraquat 0.25 mM
OD600	Fluorescence
0.057735	168.32	20.52	76.07
0.088331	402.01	87.45	217.71
0.178483	583.66	251.09	515.01
0.291251	828.17	381.66	708.12
0.397548	1232.49	539.79	984.38
0.500784	1778.36	889.08	1403.39
0.590485	2234.66	1402.38	1893.92
0.647975	2620.67	1861.64	2220.27
0.681285	3077.27	2154.45	2662.77
0.713688	3561.69	2591.15	3118.69
0.762522	4088.05	3060.72	3602.06
EtOH
OD600	Fluorescence
0.063725	9.79	-82.15	107.41
0.099255	-4.96	-116.1	68.27
0.210393	13.8	-121.94	66.9
0.332347	46.25	-112.5	91.39
0.425506	93.06	-72.63	137.43
0.524231	152.7	-18.86	202.59
0.621728	219.45	102.07	292.43
0.674904	280.2	93.59	294.59
0.717647	274.88	141.19	343.11
0.767736	314.28	196.99	394.5
TM 85 µM
OD600	Fluorescence
0.050825	28.86	154.43	62.1
0.087794	21.57	120.34	24.17
0.188367	31.9	110.49	22.3
0.321544	77.14	111.23	41.61
0.458459	131.42	150.3	94.35
0.596717	256.77	214.03	167.65
0.698725	278.03	311.17	268.71
0.765822	334.22	399.17	282.46

## Sheet: Extended Data Figure 5f
Extended Data Figure 5f. Mutation frequency x10E-7 (log10)
TM µM
85.0	42.5	21.0	EtOH
14.0214	74.73	50.4505	1.23457
82.7288	72.8972	82.8418	1.4556
43.4243	78.87	34.5522	1.17647
52.9321	67.6829	10.2532	1.1194
92.8571	86.6359	9.87074	1.41844
