# Supplementary material for: Enterotoxin tilimycin from gut-resident Klebsiella promotes mutational evolution and antibiotic resistance in mice
Source: Nat Microbiol. 2022 Oct 26;7(11):1834–48. doi: 10.1038/s41564-022-01260-3 (PMC9613472; doi:10.1038/s41564-022-01260-3)
Supplement: Source Data Extended Data Fig. 6 — Statistical source data. [file 41564_2022_1260_MOESM14_ESM.xlsx]

## Sheet: Extended Data Figure 6a
Extended Data Figure 6a. Percent survival relative to EtOH control for each group
TM µM	% Viability E. coli
340	0.1	0.029	0.033	0.106	0.022
170	30.1	15.223	13.608	9.435	6.637
85	82.8	81.89	67.971	54.423	33.233
42.5	107.9	108.999	94.571	90.905	64.996
21.25	89.1	94.938	95.286	94.703	84.578
TM µM	% Viability K. pneumoniae
340	2.5	0.633	0.524	0.32	0.352
170	21.5	14.404	9.829	6.725	11.591
85	63.6	49.898	34.964	26.502	37.167
42.5	103.2	109.867	85.335	63.692	78.103
21.25	119.2	100.716	74.151	67.039	93.153
TM µM	% Viability P. aeruginosa
340	20	12.082	10.139	8.29	3.286
170	38.3	36.168	31.51	16.571	19.556
85	50.6	46.825	49.17	34.049	37.468
42.5	92.7	79.252	46.694	57.316	60.505
21.25	81.3	109.864	85.306	149.901	65.556

## Sheet: Extended Data Figure 6b
Extended Data Figure 6b. RifR frequency x 10E-9 (log10)
J17		J10								B13
Rifampicin		Nalidixic acid		Nalidixic acid		Rifampicin		Rifampicin		Nalidixic acid		Nalidixic acid		Rifampicin		Rifampicin
				Curam				Curam				Curam				Curam
EtOH	TM	EtOH	TM	EtOH	TM	EtOH	TM	EtOH	TM	EtOH	TM	EtOH	TM	EtOH	TM	EtOH	TM
10.5	405	12	18.2	18.6	191	10.5	2670	55.9	2480	7.46	79.9	5.03	98.3	17.4	2280	5.03	1100
19.9	290	17.6	34.4	10.2	98.9	19.9	996	156	1090	47.5	602	51.9	386	31.6	15900	115	13500
93.9	347	9.47	36.1	29.2	94.9	93.9	1280	43.9	1110	35.8	504	25.6	486	35.8	11900	76.9	17600
50.5	145	15.5	43.3	6.39	34.5	50.5	884	6.39	2050
231	344					231	965
	306

## Sheet: Extended Data Figure 6c
Extended Data Figure 6c.Fecal cell counts K. oxytoca (cfu g-1) and Tilimycin levels (nmol g-1) over the time series
day	AHC-6				ΔnpsB
0.25	470000000	18800000	14800000	240000000	181000000	90100000	824000000	627000000
1	1090000000	1400000000	0	832000000	1260000000	907000000	1990000000	5760000000
2	1980000000	2780000000	8400000000	3130000000	7580000000	5040000000	3430000000	5340000000
3	3410000000	2820000000	7110000000	4730000000	21600000000	6130000000	5610000000	13500000000
4	9070000000	11300000000	37400000000	18400000000	46000000000	24700000000	57400000000	36100000000
5	10200000000	17100000000	26700000000	18500000000	70700000000	58300000000	11400000000	20800000000
6	5480000000	11200000000	13500000000	17400000000	33200000000	10800000000	24500000000	7870000000
7	2490000000	2000000000	13500000000	2210000000	3730000000	7890000000	711000000	904000000
8	181000000000	73600000000	32800000000	105000000000	123000000000	22900000000	115000000000	99700000000
9	188000000000	424000000000	42100000000	95900000000	149000000000	74700000000	131000000000	168000000000
10 (cecal)	51400000000	12200000000	21800000000	19300000000	42000000000	17300000000	8530000000	41000000000
day	Tilimycin (AHC-6)
0.25	3.40799	3.40799	3.40799	3.40799
1	49.8128	3.40799	19.4276	41.4139
2	33.0225	57.7992	58.0026	46.9631
3	30.3063	56.5949	33.4923	53.5447
4	40.3435	39.0375	32.0759	46.4637
5	45.1607	61.0652	30.6783	58.182
6	28.6696	42.9162	29.2264	83.4316
7	6.57781	3.40799	9.41223	8.45702
8	36.6353	36.1444	3.40799	80.4763
9	74.7337	63.2343	3.40799	90.0122
10 (cecal)	68.2255	41.8338	31.267	68.267

## Sheet: Extended Data Figure 6d
Extended Data Figure 6d. Average fecal TM values (nmol g-1) over the time series
day	Average TM values
1	39.26
2	80.605
3	134.875
4	160.355
5	125.25
6	126.37
7	83.41
8	129.605
9	124.705
10	93.35
11	57.845
12	31.5
13	23.78
